# Supplementary material for: Selective inhibition of BRAF and CRAF sensitizes NF1-deficient malignant peripheral nerve sheath tumors to MEK inhibitors
Source: Mol Med. 2025 Sep 29;31:303. doi: 10.1186/s10020-025-01353-9 (PMC12482338; doi:10.1186/s10020-025-01353-9)
Supplement: Supplementary file 1 — Supplementary Material 1. [file 10020_2025_1353_MOESM1_ESM.xlsx]

## Sheet: Sheet1
Cell line	Source	Address	Base medium
STS26T	Dr. Gregory Riggins	Johns Hopkins University, Baltimore, MD	RPMI
ST8814
NF90.8
S462	Dr. Angelina Vaseva	University of Texas, San Antonio, TX
NF94.3	Dr. Margaret Wallace	University of Florida, Gainesville, FL	DMEM/F12
NF96.2
NF10.1
NF11.1
ipn02.3-2λ			DMEM
ipn97.4
JH-2-002	Dr. Christine Pratilas	Johns Hopkins University, Baltimore, MD	DMEM/F12
JH-2-031
JH-2-055b
JH-2-079c
JH-2-103
HEK293T	ATCC, CRL-3216	Manassas, VA	DMEM
Plasmid	Source	Catalog #
See Supplementary Methods
Reagent	Source	Catalog #
Doxycycline	Sigma-Aldrich	D3072
Crystal violet solution	Sigma-Aldrich	HT901
Puromycin	Thermo Fisher	J67236-XF
10% Neutral Buffered Formalin	Fisher Scientific	5735
Antibody	Source	Catalog #
HA	Cell Signaling Technology	2367
GFP	Cell Signaling Technology	2956
panRAS	Thermo Fisher	16117
pMEK1/2-S217/221	Cell Signaling Technology	9121, 9154
MEK1/2	Cell Signaling Technology	4694
pERK1/2-T202/Y204	Cell Signaling Technology	9101, 4370
ERK1/2	Cell Signaling Technology	9107, 9102
pRSK-T359	Cell Signaling Technology	8753
RSK1	Cell Signaling Technology	8408
pAKT-T308	Cell Signaling Technology	13038
pAKT-S473	Cell Signaling Technology	9271
AKT	Cell Signaling Technology	4691
pS6K-T389	Cell Signaling Technology	9234
pS6-S235/236	Cell Signaling Technology	4858, 2211
S6	Cell Signaling Technology	2317
cyclin D1	Cell Signaling Technology	2978, 55506
pRB-S780	Cell Signaling Technology	9307, 8180
pRB-S807/811	Cell Signaling Technology	8516
ARAF	Cell Signaling Technology	4432
BRAF	Cell Signaling Technology	9433
CRAF	Cell Signaling Technology	9422, 12552, 53745
pCRAF-S338	Cell Signaling Technology	9427
pCRAF-S289/296/301	Cell Signaling Technology	9431
GAPDH	Cell Signaling Technology	2118, 5174
β-Tubulin	Cell Signaling Technology	2146
β-Actin	Cell Signaling Technology	4970
pSHP2-Y542	Abcam	ab62322
DUSP6	Abcam	76310
BRAF	Santa Cruz Biotechnology	sc-166
NF1	Bethyl Laboratories	A300-140A
