# Supplementary material for: Selective inhibition of BRAF and CRAF sensitizes NF1-deficient malignant peripheral nerve sheath tumors to MEK inhibitors
Source: Mol Med. 2025 Sep 29;31:303. doi: 10.1186/s10020-025-01353-9 (PMC12482338; doi:10.1186/s10020-025-01353-9)
Supplement: Supplementary file 2 — Supplementary Material 2. [file 10020_2025_1353_MOESM2_ESM.xlsx]

## Sheet: Sheet4
Sample	sample identification	Read Length	Trimming_R1 (filtered)	Trimming_R2 (filtered)	Mapping Rate	Exonic Rate	Intronic Rate	Intergenic Rate	Intragenic Rate	Ambiguous Alignment Rate	rRNA Rate	Total Bases	Total Mapped Pairs	Total Reads	Unique Mapping Vendor QC Passed Reads	Genes Detected	Estimated depth
C1_908	CONTROL-1 SNF90.8	101	3307446146 bp (98.9%)	3312305495 bp (99.0%)	0.976104	0.841755	0.0632493	0.0196077	0.905005	0.0753877	0.00770539	6528254881	32576290	71537421	66747796	19318	86.5843
C1_S4	CONTROL-1 S462	101	3200885634 bp (98.9%)	3204577981 bp (99.0%)	0.980107	0.835983	0.0676856	0.0208278	0.903668	0.075504	0.00656551	6331095512	31598785	69822132	64480538	19764	83.9862
C1_ST	CONTROL-1 ST8814	101	3243638504 bp (98.9%)	3248918510 bp (99.0%)	0.980837	0.844727	0.0612645	0.0196116	0.905991	0.074397	0.00478693	6417969182	32029952	70648026	65311818	19573	85.1322
C2_908	CONTROL-2 SNF90.8	101	3516042000 bp (99.0%)	3519206218 bp (99.1%)	0.977096	0.838266	0.0628916	0.023005	0.901158	0.0758374	0.00772043	6943483260	34626830	78820382	70877212	19309	92.0345
C2_S4	CONTROL-2 S462	101	2916024695 bp (98.9%)	2919404364 bp (99.0%)	0.979103	0.838874	0.0652277	0.0201567	0.904101	0.075742	0.00670324	5765231062	28770594	63586736	58769480	19458	76.4692
C2_ST	CONTROL-2 ST8814	101	3044773719 bp (99.0%)	3046859090 bp (99.0%)	0.968514	0.791826	0.0779803	0.0570554	0.869807	0.0731379	0.0054105	5984942613	29855520	91350287	61652466	19181	79.3528
C3_908	CONTROL-3 SNF90.8	101	2783908586 bp (98.9%)	2787178024 bp (99.0%)	0.975894	0.838281	0.0646012	0.021763	0.902882	0.0753552	0.00764547	5492781605	27405854	61516033	56165890	18870	72.8419
C3_S4	CONTROL-3 S462	101	2964844142 bp (98.9%)	2967551773 bp (99.0%)	0.980844	0.842354	0.0626954	0.0192725	0.905049	0.075678	0.00626045	5866839487	29285533	64443264	59715264	19445	77.8379
C3_ST	CONTROL-3 ST8814	101	3020763938 bp (99.1%)	3019261573 bp (99.1%)	0.979808	0.84659	0.0607552	0.0175407	0.907345	0.0751145	0.00504835	5975166755	29799689	64701241	60827746	19433	79.2044
L1_908	LXH254-1 NF90.8	101	3035260999 bp (98.8%)	3039017962 bp (98.9%)	0.978913	0.845017	0.0604523	0.018454	0.90547	0.0760765	0.0062477	5999181973	29963261	65940110	61217592	19089	79.6392
L1_S4	LXH254-1 S462	101	2966457519 bp (97.9%)	2995612119 bp (98.9%)	0.974586	0.844395	0.0469369	0.0265911	0.891332	0.0820773	0.00476328	5849161334	29175730	70823527	59873712	17635	77.546
L1_ST	LXH254-1 ST8814	101	2556242116 bp (98.9%)	2558318997 bp (99.0%)	0.981686	0.843974	0.0574953	0.0216052	0.901469	0.0769256	0.0045004	5061590956	25260686	57652433	51464042	19291	67.1402
L2_908	LXH254-2 NF90.8	101	2993137767 bp (98.8%)	2997012799 bp (99.0%)	0.978497	0.841849	0.0635284	0.0188281	0.905378	0.0757944	0.0061218	5914544613	29518911	64865382	60335390	19091	78.4582
L2_S4	LXH254-2 S462	100	2857782587 bp (98.5%)	2872462326 bp (99.1%)	0.977215	0.848633	0.0455418	0.0234036	0.894175	0.0824214	0.00535137	5644793196	28145667	66393004	57604282	17682	74.8082
L2_ST	LXH254-2 ST8814	101	3059913521 bp (98.9%)	3064471114 bp (99.0%)	0.980232	0.848072	0.0576441	0.017865	0.905716	0.0764188	0.00464159	6052394314	30191737	66038523	61601530	19861	80.2465
L3_908	LXH254-3 NF90.8	101	3432803018 bp (98.8%)	3438970500 bp (99.0%)	0.977469	0.838939	0.0661973	0.0198363	0.905137	0.0750271	0.00710024	6780452080	33844247	74615698	69248994	19502	89.9544
L3_S4	LXH254-3 S462	101	2856626641 bp (98.6%)	2867218583 bp (99.0%)	0.974154	0.850681	0.0471752	0.0207266	0.897856	0.0814174	0.00625739	5632177259	28099765	65020414	57691160	18025	74.6862
L3_ST	LXH254-3 ST8814	101	3285506358 bp (98.9%)	3291165908 bp (99.0%)	0.980622	0.848308	0.0575381	0.018494	0.905846	0.0756604	0.00497582	6500851349	32435174	71148404	66152464	20005	86.2093
LT1_908	LXH254 + Trametinib-1 NF90.8	101	2777786726 bp (98.9%)	2782219713 bp (99.0%)	0.971505	0.842334	0.065459	0.0192273	0.907792	0.0729802	0.00519582	5469348744	27284619	60717140	56170024	18940	72.5196
LT1_S4	LXH254 + Trametinib-1 S462	101	2566882135 bp (98.9%)	2570005843 bp (99.0%)	0.976779	0.829356	0.0732956	0.02211	0.902652	0.075238	0.00996276	5068888963	25288298	56647369	51779208	19596	67.2136
LT1_ST	LXH254 + Trametinib-1 ST8814	101	2574029870 bp (99.0%)	2578070814 bp (99.1%)	0.977978	0.846027	0.0597541	0.0193083	0.905781	0.0749107	0.00556528	5086567557	25362354	56019092	51867104	19641	67.4105
LT2_908	LXH254 + Trametinib-2 NF90.8	101	3137561158 bp (98.9%)	3141589254 bp (99.0%)	0.967665	0.820841	0.0691801	0.0357805	0.890021	0.0741987	0.00468799	6165404361	30772181	80821195	63601070	19071	81.7892
LT2_S4	LXH254 + Trametinib-2 S462	101	2592101458 bp (98.7%)	2597846297 bp (99.0%)	0.973829	0.825747	0.0729392	0.0261481	0.898686	0.0751661	0.0100076	5110631105	25507995	59935080	52387282	19492	67.7976
LT2_ST	LXH254 + Trametinib-2 ST8814	101	2722882770 bp (98.9%)	2727112247 bp (99.0%)	0.975436	0.846548	0.059992	0.0186903	0.90654	0.0747695	0.005801	5372412594	26798374	58941982	54946696	19827	71.2273
LT3_908	LXH254 + Trametinib-3 NF90.8	101	2856057778 bp (98.9%)	2859551035 bp (99.0%)	0.974935	0.84788	0.0612504	0.0173919	0.909131	0.0734776	0.00487155	5633180791	28115253	61610618	57676366	18860	74.7274
LT3_S4	LXH254 + Trametinib-3 S462	101	3004108520 bp (98.9%)	3007721642 bp (99.0%)	0.974903	0.827855	0.071415	0.0257327	0.89927	0.0749969	0.00984593	5926854342	29567571	69636498	60657700	19902	78.5875
LT3_ST	LXH254 + Trametinib-3 ST8814	101	2662440700 bp (99.0%)	2664480548 bp (99.0%)	0.97741	0.847623	0.0585184	0.0184958	0.906142	0.0753624	0.00540923	5259706216	26245533	57788072	53704432	19777	69.7579
T1_908	Trametinib-1 NF90.8	101	3157642064 bp (98.9%)	3160181099 bp (99.0%)	0.97538	0.843407	0.0625435	0.01826	0.905951	0.0757894	0.00604664	6230068673	31094259	68369126	63758476	19258	82.6453
T1_S4	Trametinib-1 S462	101	2771402579 bp (98.9%)	2775781248 bp (99.0%)	0.979314	0.834455	0.0679082	0.0210902	0.902364	0.0765461	0.00821659	5480198294	27333985	61413799	55822932	19430	72.6509
T1_ST	Trametinib-1 ST8814	101	2827296590 bp (98.9%)	2830272324 bp (99.0%)	0.979286	0.843153	0.0626285	0.018843	0.905781	0.0753758	0.00456268	5590704224	27891729	61023144	56963638	19783	74.1333
T2_908	Trametinib-2 NF90.8	101	3062832787 bp (98.9%)	3064840068 bp (99.0%)	0.978947	0.842255	0.0632745	0.0188687	0.905529	0.075602	0.0055191	6054512212	30218140	66481068	61736220	19142	80.3166
T2_S4	Trametinib-2 S462	101	2989674700 bp (98.9%)	2994157066 bp (99.0%)	0.971882	0.80243	0.0835253	0.0402869	0.885956	0.0737573	0.00925376	5889148223	29391110	77774449	60483134	19812	78.1185
T2_ST	Trametinib-2 ST8814	101	2897768594 bp (98.9%)	2900287047 bp (99.0%)	0.979964	0.847243	0.058579	0.0179639	0.905822	0.0762141	0.00466543	5731827888	28605837	62510559	58381648	19649	76.0313
T3_908	Trametinib-3 NF90.8	101	2803446577 bp (99.0%)	2804196788 bp (99.0%)	0.972266	0.826763	0.0690315	0.0298706	0.895794	0.0743353	0.00594566	5522418011	27555527	67691253	56683302	18845	73.2397
T3_S4	Trametinib-3 S462	101	3242872717 bp (98.9%)	3247523705 bp (99.1%)	0.974236	0.825035	0.0767079	0.0227541	0.901743	0.0755026	0.0094327	6394173560	31887368	71613483	65461616	20189	84.7533
T3_ST	Trametinib-3 ST8814	101	2793443971 bp (99.0%)	2795213219 bp (99.1%)	0.979334	0.844868	0.0604715	0.0183743	0.905339	0.0762867	0.00465875	5523788742	27552432	60368982	56267950	19711	73.2315
