# Supplementary material for: Selective inhibition of BRAF and CRAF sensitizes NF1-deficient malignant peripheral nerve sheath tumors to MEK inhibitors
Source: Mol Med. 2025 Sep 29;31:303. doi: 10.1186/s10020-025-01353-9 (PMC12482338; doi:10.1186/s10020-025-01353-9)
Supplement: Supplementary file 3 — Supplementary Material 3. [file 10020_2025_1353_MOESM3_ESM.xlsx]

## Sheet: Table S2_Mouse tumor volumes
PDX JH-2-002
Treatment day	vehicle							LXH254 25 mg/kg							LXH254 50 mg/kg								trametinib 0.075 mg/kg							trametinib 0.3 mg/kg							LXH254 25 mg/kg + trametinib 0.075 mg/kg
0	187.68	186.6	134.68	123.19	100.3	99.55	45.7	213.26	161.41	153.29	109.81	102.82	85.81	63.8	238.33	159.98	155.74	108.22	107.96	74.63	67.93	42.97	207.15	161.98	150.03	111.32	101.52	92.94	53.75	192.65	173.06	135.39	111.97	101.5	94.53	51.81	224.38	160.82	154.53	108.7	104.6	82.45	64.76	45.56
3	297.25	407.55	356.3	167.94	156.17	171.99	83.45	350.6	212.68	294.46	80.13	204.53	168.9	61.15	392.97	227.35	379.49	129.58	131.28	100.09	73.92	61.47	303.64	310.23	258.84	187.96	160.93	119.27	58.66	309.53	196.83	246.2	148.99	97.94	187.33	51.69	232.93	352.79	149.19	118.28	103.46	135.89	56.83	59.54
6	509.5	548.27	331.37	177.44	145.33	131.87	46.23	271.21	289.73	325.68	99.21	149.36	142.74	89.27	556.57	228.53	617.67	213.39	133.28	90.41	57.36	64.81	363.29	330.21	342.93	166.38	183.02	149.78	93.82	271.72	121.42	226.76	179.41	149.37	126.82	32.39	177.48	323.58	167.11	89.04	103.22	189.09	47.31	63.19
9	654.58	610.08	440.12	218.79	203.95	181.09	68.44	431.67	328	358.96	109.44	180.5	155.86	98.57	628.08	360.82	609.31	296.91	133.96	147.24	84.61	83.74	494.97	492.54	368.09	221.18	201.9	188.45	131.34	299.45	138.22	274.15	142.51	137.53	180.51	66.97	251.83	360.75	126.96	103.62	110.26	296.35	37.59	13.56
13	876.99	739.1	503.44	311.68	224.7	318.39	99.25	475.03	459.82	473.08	88.12	207.85	190.62	130.56	778.35	363.29	782.38	256.96	91.29	181.37	115.51	63.62	531.05	660.89	372.63	186.87	219.93	198.72	188	387.96	154.84	387.09	227.13	113.82	163.1	65.98	305.35	235.47	126.29		58.85	271.32	84.35	40.75
16	1352.45	1193.84	653.15	443.74	277.02	334.45	141.58	517.18	559.85	496.69	156.6	278.12	208.27	136.85	722.67	381.58	935.33	263.64	106.52	203.65	111.26	59.78	456.38	872.46	485.64	292.83	300.45	321.36	242.68	577.6	155.35	475.56	282.82	170.93	199.13	77.71	179.24	282.41	139.95		100.55	189.41	60.32	35.58
20	1422.21	1928.4	719.1	574.82	371.71	519.33	145.07	605.06	785.84	585.41	140.28	322.72	203.79	154.51	982.58	410.87	1097.94	253.94	193.92	308.75	137.81	76.8	751.35	1007.87	610.57	472.65	287.76	451.51	358.53	642.74	153.34	494.26	325.21	273.29	247.64	83	193.16	285.62			132.38	191.24	57.05	26.78
23	1549.76	2198.61	1055.43	681.75	550.92	751.56	197.94	738.1	905.34	750.24	100.04	300.98	260.56	136.27	898.42	452.38	1347.2	380.02	218.58	352.23	209.24	102.52	806.09	1302.62	837.33	608.8	536.11	594.15	281.51	768.32	187.69	619.24	497.72	264.19	253.94	64.28	257.1	361.13			117.88	198.67	84.77	52.33
27	2327.51	2761.01	1275.01	910.09	738.73	867	331.56	1047.17	1120.77	727.84	117.21	387.7	344.06	164.13	1001.75	777.52	1666.76	387.36	319.65	465.44	228.21	176.67	1296.4	1801.23	1084.73	827.47	663.59	787.14	394.82	821.89	212.79	819.35	438.04	360.29	245.39	41.3	266.23	346.08			162.65	166.23	89.03	47.9
PDX JH-2-079c
Treatment day	vehicle								LXH254 25 mg/kg							LXH254 50 mg/kg								trametinib 0.075 mg/kg							trametinib 0.3 mg/kg							LXH254 25 mg/kg + trametinib 0.075 mg/kg
0	318.239	128.365	125.12	94.3277	93.247	68.9975	66.7353	30.4206	215.48	195.681	117.718	111.408	88.6019	81.635	36.0863	317.877	128.378	123.276	94.5687	93.0843	72.0194	62.0057	26.3785	209.246	199.716	115.528	114.062	85.0745	82.2683	34.7914	232.191	143.445	120.886	97.4458	92.1439	72.6461	57.4845	223.829	156.657	119.01	109.719	91.269	78.2095	39.085	32.8836
3	464.911	186.143	254.14	96.7005	166.244	85.5019	134.185	28.4436	183.364	251.348	62.0773	88.8292	75.4453	72.1608	29.1242	397.967	178.747	187.665	134.82	85.3746	64.0737	71.7793	13.1771	265.901	357.625	120.281	114.432	146.349	151.198	44.596	317.495	160.499	178.488	78.7112	89.1402	74.317	45.4162	184.304	234.034	105.525	166.634	52.4759	55.1751	17.0997	27.755
6	1014.74	444.679	322.586	251.561	244.486	182.799	284.471	22.6813	331.355	533.979	233.984	83.6744	113.396	103.652	50.0343	724.179	231.454	275.858	159.896	148.08	127.871	85.0374	17.124	620.745	557.855	340.591	194.616	268.071	168.656	43.4355	617.662	286.416	263.943	191.617	138.429	170.782	74.9395	307.667	319.224	223.349	330.385	49.0871	109.289	57.6677	0
10	1270.84	583.181	639.475	384.291	442.337	256.687	293.034	22.0114	529.533	560.717	160.707	137.594	209.305	89.6534	40.1548	618.253	344.726	337.285	199.622	249.163	181.401	84.2522	28.1504	583.707	697.68	288.719	281.804	315.441	212.009	39.8717	645.64	412.082	322.299	175.73	269.262	195.101	88.2473	402.146	343.299	267.216	354.845	76.7765	98.5829	62.7268	13.111
16	1958.2	1247.33	1331.09	527.702	1041.19	425.038	758.589	39.5438	1267.38	1201.32	353.652	330.84	252.316	201.127	80.3287	749.129	612.993	731.665	383.883	445.745	234.238	231.179	33.5103	1463.38	1636.68	820.933	697.444	491.234	550.812	47.8138	1526.25	937.74	919.739	310.852	337.843	380.455	127.184	806.025	558.627	347.435	657.357	157.765	239.809	76.7097	0
21		1967.4	3237.21	1082.22	2140.48	1151.34	1454.74	121.487	2103.18	2143.46	933.328	691.757	625.47	579.256	242.198	963.626	1455.73	1268.44	737.858	886.653	664.44	442.257	71.5189	2496.27	2740.13	1345.05	1041.28	1022.46	1300.34	79.5439	2219.93	1273.07	1265.67	581.578	633.248	706.764	289.325	1266.31	1108.77	732.81	1226.08	363.88	481.153	135.538	0
25		2818.16		1693.6	2982.59	2108.72	2255.84	159.939	2707.99	2892.63	1183.38	968.751	762.005	682.661	372.313	1823.14	1861.78	1642.01	1105.53	1054.33	750.869	436.806	135.444	2619.51		1732.27	1505.41	1138.88	1842.69	149.619		1745.93	2254.47	974.288	493.225	937.941	392.535	1396.01	1589.21	1105.71	1669.08	341.163	718.513	186.872	0
28				2588.06	3804.65	2913.44	3137.71	190.814			1470.74	1151.96	1235.48	1036.22	524.865	2020.51	2288	2031.77	1403.9	1217.7	1543.05	963.867	141.927			1997.4	1045.28	1422.06	2182.29	153.975		2295.23	2730.25	1386.62	731.008	1252.09	519.312	1179.43	1889.29	1094.06	1756.12	737.07	754.062	217.919	0
CDX ST8814
Treatment day	vehicle							trametinib 0.3 mg/kg							LXH254 50 mg/kg							LXH254 25 mg/kg + trametinib 0.075 mg/kg
0	271.617	141.812	69.4561	66.6352	140.501	678.077	253.769	209.179	163.911	163.188	197.476	383.616	240.908	233.955	221.336	131.862	166.825	168.664	271.617	196.657	219.131	157.832	181.526	225.341	152.595	240.908	247.998	195.026
7	650.467	223.555	147.812	131.237	293.475	1241.59	486.798	238.575	92.9413	185.037	188.593	268.083	226.238	170.516	83.3676	103.487	144.458	99.5413	150.191	150.875	109.185	12.5077	50.4682	72.1457	80.6295	79.2832	102.955	48.0318
14	867.969	280.847	193	222.666	617.459	1707.74	678.077	402.426	197.066	209.179	378.532	581.366	520.465	356.211	97.7346	92.9413	175.774	96.2035	186.612	150.875	154.328	12.7041	22.5457	50.7991	49.3212	27.7223	13.1032	30.2307
21	1279.68	480.096	319.291	350.17	895.763	2347.8	736.606	522.031	1568.35	322.124	696.912	863.577	609.603	664.176	58.9985	59.7345	229.848	103.221	145.125	224.001	135.656	7.98647	22.3533	33.5104	22.5457	27.6117	6.12459	7.14815
28	1800.94	620.972	865.771	859.198	1656.45	3033.32	1436.76	697.862	1917.92	504.209	1037.45	1130.55	900.264	1014.09	92.6934	132.175	362.935	168.664	221.779	351.373	275.182	7.3291	20.9449	28.9584	18.4766	27.9444	11.7421	10.1919
35	2763.1	1041.17	1539.16	1763.62	2620.41	4399.59	2938.07	2244.7	1089.09	3112.54	1772.46	2211.7	1983.98	1776	257.176	246.569	894.64	388.101	645.036	774.716	388.101	13.1705	59.3657	115.949	61.2246	75.5503	27.6117	11.8675
PDX MA1334
Treatment day	vehicle							trametinib 0.3 mg/kg							LXH254 50 mg/kg								LXH254 25 mg/kg + trametinib 0.075 mg/kg
0	191.389	288.696	304.831	124.789	63.5061	80.1791	73.6223	150.533	203.689	168.295	212.175	203.689	87.114	168.295	179.595	207.903	234.414	175.774	82.4482	168.295	143.794	258.155	96.9671	147.138	134.067	99.5413	203.689	273.141	243.728	187.402
7	281.885	448.922	555.649	199.533	127.832	168.295	137.259	137.259	199.533	161.032	225.341	229.848	96.9671	87.114	143.794	187.402	164.637	134.067	61.601	104.826	115.949	263.088	47.7131	73.6223	65.45	57.906	77.952	84.7596	104.826	104.826
14	500.39	659.585	668.789	273.141	127.832	115.949	110.294	115.949	150.533	102.161	134.067	203.689	57.906	80.1791	124.789	137.259	207.903	118.847	19.6849	140.501	80.1791	164.637	14.8559	47.7131	36.087	27.6117	77.952	84.7596	73.6223	71.519
21	606.132	785.988	916.138	315.915	179.595	229.848	168.295	168.295	207.903	110.294	203.689	304.831	63.5061	82.4482	216.505	172.007	263.088	195.433	14.8559	175.774	124.789	243.728	8.68201	50.9651	67.4332	37.4235	63.5061	96.9671	115.949	94.4376
28	725.812	1034.98	1072.53	477.876	225.341	288.696	212.175	147.138	234.414	134.067	183.471	283.447	67.4332	75.7666	147.138	183.471	278.263	150.533	57.906	115.949	137.259	234.414	5.24e-10	38.7925	28.731	20.5796	84.7596	84.7596	87.114	104.826
35	998.308	1376.06	1177.1	806.762	327.264	448.922	294.01	234.414	299.388	216.505	175.774	434.894	94.4376	113.098	288.696	239.041	299.388	216.505	54.3617	143.794	110.294	299.388	13.4421	56.1152	61.601	27.6117	67.4332	91.9525	84.7596	94.4376
Note	Mice were removed from the current study before the end point when the longest tumor diameter reached 2 cm or other parameters reached the approved protocol limit.
